# Supplementary material for: Human Activities and Climate Change Accelerate the Spread Risk of Hyphantria cunea in China
Source: Insects. 2026 Jan 30;17(2):154. doi: 10.3390/insects17020154 (PMC12940527; doi:10.3390/insects17020154)
Supplement: Supplementary file 1 [file insects-17-00154-s001.zip]

Archive with 1 entries (1 files):
- insects-4091300-supplementary.xlsx
