# Supplementary material for: Human Activities and Climate Change Accelerate the Spread Risk of Hyphantria cunea in China
Source: Insects. 2026 Jan 30;17(2):154. doi: 10.3390/insects17020154 (PMC12940527; doi:10.3390/insects17020154)
Supplement: Supplementary file 1 [file insects-17-00154-s001.zip › insects-4091300-supplementary.xlsx]

## Sheet: Sheet1
ID	Latitude	Longitude	DistributionDataSource
1	38.05	114.52	Bai, W. F., & Su, Y. Y. (2008). Occurrence characteristics and control measures of Hyphantria cunea in Shijiazhuang. The Journal of HeBei Forestry Science and Technology, 55-57. https://doi.org/10.3969/j.issn.1002-3356.2008.06.020
2	37.05	114.47	Bai, W. F., & Su, Y. Y. (2008). Occurrence characteristics and control measures of Hyphantria cunea in Shijiazhuang. The Journal of HeBei Forestry Science and Technology, 55-57. https://doi.org/10.3969/j.issn.1002-3356.2008.06.020
3	38.02	114.52	Bai, W. F., & Su, Y. Y. (2008). Occurrence characteristics and control measures of Hyphantria cunea in Shijiazhuang. The Journal of HeBei Forestry Science and Technology, 55-57. https://doi.org/10.3969/j.issn.1002-3356.2008.06.020
4	38.03	114.83	Bai, W. F., & Su, Y. Y. (2008). Occurrence characteristics and control measures of Hyphantria cunea in Shijiazhuang. The Journal of HeBei Forestry Science and Technology, 55-57. https://doi.org/10.3969/j.issn.1002-3356.2008.06.020
5	38.08	114.3	Bai, W. F., & Su, Y. Y. (2008). Occurrence characteristics and control measures of Hyphantria cunea in Shijiazhuang. The Journal of HeBei Forestry Science and Technology, 55-57. https://doi.org/10.3969/j.issn.1002-3356.2008.06.020
6	38.43	114.55	Bai, W. F., & Su, Y. Y. (2008). Occurrence characteristics and control measures of Hyphantria cunea in Shijiazhuang. The Journal of HeBei Forestry Science and Technology, 55-57. https://doi.org/10.3969/j.issn.1002-3356.2008.06.020
7	38.3	114.37	Bai, W. F., & Su, Y. Y. (2008). Occurrence characteristics and control measures of Hyphantria cunea in Shijiazhuang. The Journal of HeBei Forestry Science and Technology, 55-57. https://doi.org/10.3969/j.issn.1002-3356.2008.06.020
8	38.18	115.2	Bai, W. F., & Su, Y. Y. (2008). Occurrence characteristics and control measures of Hyphantria cunea in Shijiazhuang. The Journal of HeBei Forestry Science and Technology, 55-57. https://doi.org/10.3969/j.issn.1002-3356.2008.06.020
9	38.18	114.97	Bai, W. F., & Su, Y. Y. (2008). Occurrence characteristics and control measures of Hyphantria cunea in Shijiazhuang. The Journal of HeBei Forestry Science and Technology, 55-57. https://doi.org/10.3969/j.issn.1002-3356.2008.06.020
10	38.25	114.2	Bai, W. F., & Su, Y. Y. (2008). Occurrence characteristics and control measures of Hyphantria cunea in Shijiazhuang. The Journal of HeBei Forestry Science and Technology, 55-57. https://doi.org/10.3969/j.issn.1002-3356.2008.06.020
11	40.43	117.52	Cui, H. L. (2015). Hyphantria cunea is effectively controlled in Xinglong County. Hebei Forestry, 28-29. https://doi.org/CNKI:SUN:LYHB.0.2015-04-015
12	35.42	116.58	Cui, Y., Tang, T., Yang, C. L., Zhuang, D., & Zhang, X. D. (2012). Occurrence and comprehensive management of Hyphantria cunea in Jining City. Modern Agricultural Sciences and Technology, 174-176. https://doi.org/10.3969/j.issn.1007-5739.2012.06.107
13	35.55	116.83	Cui, Y., Tang, T., Yang, C. L., Zhuang, D., & Zhang, X. D. (2012). Occurrence and comprehensive management of Hyphantria cunea in Jining City. Modern Agricultural Sciences and Technology, 174-176. https://doi.org/10.3969/j.issn.1007-5739.2012.06.107
14	35.58	116.98	Cui, Y., Tang, T., Yang, C. L., Zhuang, D., & Zhang, X. D. (2012). Occurrence and comprehensive management of Hyphantria cunea in Jining City. Modern Agricultural Sciences and Technology, 174-176. https://doi.org/10.3969/j.issn.1007-5739.2012.06.107
15	35.4	116.97	Cui, Y., Tang, T., Yang, C. L., Zhuang, D., & Zhang, X. D. (2012). Occurrence and comprehensive management of Hyphantria cunea in Jining City. Modern Agricultural Sciences and Technology, 174-176. https://doi.org/10.3969/j.issn.1007-5739.2012.06.107
16	34.82	117.13	Cui, Y., Tang, T., Yang, C. L., Zhuang, D., & Zhang, X. D. (2012). Occurrence and comprehensive management of Hyphantria cunea in Jining City. Modern Agricultural Sciences and Technology, 174-176. https://doi.org/10.3969/j.issn.1007-5739.2012.06.107
17	35	116.65	Cui, Y., Tang, T., Yang, C. L., Zhuang, D., & Zhang, X. D. (2012). Occurrence and comprehensive management of Hyphantria cunea in Jining City. Modern Agricultural Sciences and Technology, 174-176. https://doi.org/10.3969/j.issn.1007-5739.2012.06.107
18	35.07	116.3	Cui, Y., Tang, T., Yang, C. L., Zhuang, D., & Zhang, X. D. (2012). Occurrence and comprehensive management of Hyphantria cunea in Jining City. Modern Agricultural Sciences and Technology, 174-176. https://doi.org/10.3969/j.issn.1007-5739.2012.06.107
19	35.42	116.33	Cui, Y., Tang, T., Yang, C. L., Zhuang, D., & Zhang, X. D. (2012). Occurrence and comprehensive management of Hyphantria cunea in Jining City. Modern Agricultural Sciences and Technology, 174-176. https://doi.org/10.3969/j.issn.1007-5739.2012.06.107
20	35.73	116.48	Cui, Y., Tang, T., Yang, C. L., Zhuang, D., & Zhang, X. D. (2012). Occurrence and comprehensive management of Hyphantria cunea in Jining City. Modern Agricultural Sciences and Technology, 174-176. https://doi.org/10.3969/j.issn.1007-5739.2012.06.107
21	35.8	116.08	Cui, Y., Tang, T., Yang, C. L., Zhuang, D., & Zhang, X. D. (2012). Occurrence and comprehensive management of Hyphantria cunea in Jining City. Modern Agricultural Sciences and Technology, 174-176. https://doi.org/10.3969/j.issn.1007-5739.2012.06.107
22	37.47	118.5	Deng, H. G., Zhang, J., Wang, R. F., & Tan, X. J. (2010). Problems and countermeasures of controlling Hyphantria cunea in rural area of western Shandong province. Journal of Hebei Agricultural Sciences, 14, 42-43.
23	37.88	118.53	Deng, H. G., Zhang, J., Wang, R. F., & Tan, X. J. (2010). Problems and countermeasures of controlling Hyphantria cunea in rural area of western Shandong province. Journal of Hebei Agricultural Sciences, 14, 42-43.
24	37.58	118.55	Deng, H. G., Zhang, J., Wang, R. F., & Tan, X. J. (2010). Problems and countermeasures of controlling Hyphantria cunea in rural area of western Shandong province. Journal of Hebei Agricultural Sciences, 14, 42-43.
25	37.48	118.25	Deng, H. G., Zhang, J., Wang, R. F., & Tan, X. J. (2010). Problems and countermeasures of controlling Hyphantria cunea in rural area of western Shandong province. Journal of Hebei Agricultural Sciences, 14, 42-43.
26	37.07	118.4	Deng, H. G., Zhang, J., Wang, R. F., & Tan, X. J. (2010). Problems and countermeasures of controlling Hyphantria cunea in rural area of western Shandong province. Journal of Hebei Agricultural Sciences, 14, 42-43.
27	35.07	118.33	Ding, G. X., Miao, X. J., & Zhang, S. J. (2017). Dangerous risk analysis of Hyphantria cunea in Linyi City. XianDai NongYe KeJi, 146,149.
28	34.98	118.28	Ding, G. X., Miao, X. J., & Zhang, S. J. (2017). Dangerous risk analysis of Hyphantria cunea in Linyi City. XianDai NongYe KeJi, 146,149.
29	39.12	117.22	Ding, G. X., Miao, X. J., & Zhang, S. J. (2017). Dangerous risk analysis of Hyphantria cunea in Linyi City. XianDai NongYe KeJi, 146,149.
30	35.55	118.47	Ding, G. X., Miao, X. J., & Zhang, S. J. (2017). Dangerous risk analysis of Hyphantria cunea in Linyi City. XianDai NongYe KeJi, 146,149.
31	35.78	118.62	Ding, G. X., Miao, X. J., & Zhang, S. J. (2017). Dangerous risk analysis of Hyphantria cunea in Linyi City. XianDai NongYe KeJi, 146,149.
32	34.85	118.05	Ding, G. X., Miao, X. J., & Zhang, S. J. (2017). Dangerous risk analysis of Hyphantria cunea in Linyi City. XianDai NongYe KeJi, 146,149.
33	35.27	117.97	Ding, G. X., Miao, X. J., & Zhang, S. J. (2017). Dangerous risk analysis of Hyphantria cunea in Linyi City. XianDai NongYe KeJi, 146,149.
34	35.5	117.63	Ding, G. X., Miao, X. J., & Zhang, S. J. (2017). Dangerous risk analysis of Hyphantria cunea in Linyi City. XianDai NongYe KeJi, 146,149.
35	35.18	118.83	Ding, G. X., Miao, X. J., & Zhang, S. J. (2017). Dangerous risk analysis of Hyphantria cunea in Linyi City. XianDai NongYe KeJi, 146,149.
36	35.72	117.93	Ding, G. X., Miao, X. J., & Zhang, S. J. (2017). Dangerous risk analysis of Hyphantria cunea in Linyi City. XianDai NongYe KeJi, 146,149.
37	34.92	118.65	Ding, G. X., Miao, X. J., & Zhang, S. J. (2017). Dangerous risk analysis of Hyphantria cunea in Linyi City. XianDai NongYe KeJi, 146,149.
38	36.45	115.98	Du, D. X. (2010). Research on prediction and biological control technology of Hyphantria cunea in Liaocheng City. Shandong Agricultural University.
39	36.58	116.25	Du, D. X. (2010). Research on prediction and biological control technology of Hyphantria cunea in Liaocheng City. Shandong Agricultural University.
40	36.23	115.67	Du, D. X. (2010). Research on prediction and biological control technology of Hyphantria cunea in Liaocheng City. Shandong Agricultural University.
41	36.48	115.43	Du, D. X. (2010). Research on prediction and biological control technology of Hyphantria cunea in Liaocheng City. Shandong Agricultural University.
42	36.87	116.23	Du, D. X. (2010). Research on prediction and biological control technology of Hyphantria cunea in Liaocheng City. Shandong Agricultural University.
43	39.03	117.68	Du, Q. L. (2011). Precision control technology of Hyphantria cunea. Modern Agricultural Technology, 23. Feng, J., Yu, X. G., & Jing, Y. H. (2003). Investigation on the occurrence of Hyphantria cunea in Tianjin. Phytosanitary, 146-147.
44	39.08	117.3	Du, Q. L. (2011). Precision control technology of Hyphantria cunea. Modern Agricultural Technology, 23. Feng, J., Yu, X. G., & Jing, Y. H. (2003). Investigation on the occurrence of Hyphantria cunea in Tianjin. Phytosanitary, 146-147.
45	39.13	117	Du, Q. L. (2011). Precision control technology of Hyphantria cunea. Modern Agricultural Technology, 23. Feng, J., Yu, X. G., & Jing, Y. H. (2003). Investigation on the occurrence of Hyphantria cunea in Tianjin. Phytosanitary, 146-147.
46	38.98	117.38	Du, Q. L. (2011). Precision control technology of Hyphantria cunea. Modern Agricultural Technology, 23. Feng, J., Yu, X. G., & Jing, Y. H. (2003). Investigation on the occurrence of Hyphantria cunea in Tianjin. Phytosanitary, 146-147.
47	39.22	117.13	Du, Q. L. (2011). Precision control technology of Hyphantria cunea. Modern Agricultural Technology, 23. Feng, J., Yu, X. G., & Jing, Y. H. (2003). Investigation on the occurrence of Hyphantria cunea in Tianjin. Phytosanitary, 146-147.
48	39.38	117.03	Du, Q. L. (2011). Precision control technology of Hyphantria cunea. Modern Agricultural Technology, 23. Feng, J., Yu, X. G., & Jing, Y. H. (2003). Investigation on the occurrence of Hyphantria cunea in Tianjin. Phytosanitary, 146-147.
49	39.72	117.3	Du, Q. L. (2011). Precision control technology of Hyphantria cunea. Modern Agricultural Technology, 23. Feng, J., Yu, X. G., & Jing, Y. H. (2003). Investigation on the occurrence of Hyphantria cunea in Tianjin. Phytosanitary, 146-147.
50	39.33	117.82	Du, Q. L. (2011). Precision control technology of Hyphantria cunea. Modern Agricultural Technology, 23. Feng, J., Yu, X. G., & Jing, Y. H. (2003). Investigation on the occurrence of Hyphantria cunea in Tianjin. Phytosanitary, 146-147.
51	38.93	116.92	Du, Q. L. (2011). Precision control technology of Hyphantria cunea. Modern Agricultural Technology, 23. Feng, J., Yu, X. G., & Jing, Y. H. (2003). Investigation on the occurrence of Hyphantria cunea in Tianjin. Phytosanitary, 146-147.
52	39.02	117.65	Du, Q. L. (2011). Precision control technology of Hyphantria cunea. Modern Agricultural Technology, 23. Feng, J., Yu, X. G., & Jing, Y. H. (2003). Investigation on the occurrence of Hyphantria cunea in Tianjin. Phytosanitary, 146-147.
53	31.1667	121.417	EPPO (2022); EPPO (2014); EPPO (2020); EPPO (2021)
54	39.3333	117.333	EPPO (2022); EPPO (2014); EPPO (2020); EPPO (2021)
55	31.9167	117.167	EPPO (2022); EPPO (2020); EPPO (2021)
56	34	113.667	EPPO (2022); EPPO (2020); EPPO (2021)
57	39.75	118.7	Fan, J. H., & Tian, S. Q. (2004). Occurrence and control of Hyphantria cunea in Luan County. Hebei Fruits, 56.
58	40.22	116.23	Feng, S. K., & Lu, X. L. (2009). Observation of biological characteristics and integrated control of Hyphantria cunea in Changping district, Beijing. Plant Protection, 35, 168-169.
59	40.27	122.12	Gao, S. W., & Ma, J. Z. (2007). Hyphantria cunea control strategy. Modern Agriculture, 47.
60	40.67	122.37	Gao, S. W., & Ma, J. Z. (2007). Hyphantria cunea control strategy. Modern Agriculture, 47.
61	39.52	116.68	Gao, Y. M., Fu, W., Li, G. M., & Rong, H. X. (2011). Occurring regularity and integrated control of Hyphantria cunea. Agricul Tural Technology Service, 28, 212-213.Wei, D. C., Wang, F., & Qi, Z. L. (2009). Bionomics of Hyphantria cunea and control measures in Langfang. HeBei Journal of Forestry and Orchard Research, 24, 179-182.
62	39.53	116.72	Gao, Y. M., Fu, W., Li, G. M., & Rong, H. X. (2011). Occurring regularity and integrated control of Hyphantria cunea. Agricul Tural Technology Service, 28, 212-213.Wei, D. C., Wang, F., & Qi, Z. L. (2009). Bionomics of Hyphantria cunea and control measures in Langfang. HeBei Journal of Forestry and Orchard Research, 24, 179-182.
63	39.1	116.4	Gao, Y. M., Fu, W., Li, G. M., & Rong, H. X. (2011). Occurring regularity and integrated control of Hyphantria cunea. Agricul Tural Technology Service, 28, 212-213.Wei, D. C., Wang, F., & Qi, Z. L. (2009). Bionomics of Hyphantria cunea and control measures in Langfang. HeBei Journal of Forestry and Orchard Research, 24, 179-182.
64	39.43	116.3	Gao, Y. M., Fu, W., Li, G. M., & Rong, H. X. (2011). Occurring regularity and integrated control of Hyphantria cunea. Agricul Tural Technology Service, 28, 212-213.Wei, D. C., Wang, F., & Qi, Z. L. (2009). Bionomics of Hyphantria cunea and control measures in Langfang. HeBei Journal of Forestry and Orchard Research, 24, 179-182.
65	39.32	116.5	Gao, Y. M., Fu, W., Li, G. M., & Rong, H. X. (2011). Occurring regularity and integrated control of Hyphantria cunea. Agricul Tural Technology Service, 28, 212-213.Wei, D. C., Wang, F., & Qi, Z. L. (2009). Bionomics of Hyphantria cunea and control measures in Langfang. HeBei Journal of Forestry and Orchard Research, 24, 179-182.
66	39.77	117	Gao, Y. M., Fu, W., Li, G. M., & Rong, H. X. (2011). Occurring regularity and integrated control of Hyphantria cunea. Agricul Tural Technology Service, 28, 212-213.Wei, D. C., Wang, F., & Qi, Z. L. (2009). Bionomics of Hyphantria cunea and control measures in Langfang. HeBei Journal of Forestry and Orchard Research, 24, 179-182.
67	38.7	116.63	Gao, Y. M., Fu, W., Li, G. M., & Rong, H. X. (2011). Occurring regularity and integrated control of Hyphantria cunea. Agricul Tural Technology Service, 28, 212-213.Wei, D. C., Wang, F., & Qi, Z. L. (2009). Bionomics of Hyphantria cunea and control measures in Langfang. HeBei Journal of Forestry and Orchard Research, 24, 179-182.
68	38.87	116.47	Gao, Y. M., Fu, W., Li, G. M., & Rong, H. X. (2011). Occurring regularity and integrated control of Hyphantria cunea. Agricul Tural Technology Service, 28, 212-213.Wei, D. C., Wang, F., & Qi, Z. L. (2009). Bionomics of Hyphantria cunea and control measures in Langfang. HeBei Journal of Forestry and Orchard Research, 24, 179-182.
69	39.88	116.98	Gao, Y. M., Fu, W., Li, G. M., & Rong, H. X. (2011). Occurring regularity and integrated control of Hyphantria cunea. Agricul Tural Technology Service, 28, 212-213.Wei, D. C., Wang, F., & Qi, Z. L. (2009). Bionomics of Hyphantria cunea and control measures in Langfang. HeBei Journal of Forestry and Orchard Research, 24, 179-182.
70	33.5	119.1	GBIF
71	36.3725	120.683	GBIF
72	38.0135	114.442	GBIF
73	32.2913	118.28	GBIF
74	36.3594	120.687	GBIF
75	36.3636	120.683	GBIF
76	39.7407	118.438	GBIF
77	39.7341	118.438	GBIF
78	39.9131	116.508	GBIF
79	39.93	116.36	GBIF
80	40.0135	116.349	GBIF
81	40	116.336	GBIF
82	40.0257	116.273	GBIF
83	40.0347	116.598	GBIF
84	40.0453	116.5	GBIF
85	39.9126	116.48	GBIF
86	39.9978	116.478	GBIF
87	39.82	116.437	GBIF
88	40.1354	116.304	GBIF
89	40.37	116.83	Guo, G. F., Ren, X. H., Liu, Q., & Wang, X. J. (2009). Investigation and control technology of Hyphantria cunea in Miyun. Land Greening, 43-44.
90	39.63	118.2	Han, L. P., Yan, Z. L., Tong, J. G., Gao, H. Y., & Duan, Y. P. (1999). Preliminary investigation on the overwintering pupae of Hyphantria cunea. The Journal of Hebei Forestry Science and Technology, 2, 15.
91	41.25	122.667	Ji Rong et al. (2003); EPPO (2014); EPPO (2020); EPPO (2021); EPPO (2022); Schmutzenhofer et al. (1996)
92	38.05	114.47	Jiang, K. N., Sun, Z. X., Zeng, J., Cui, L., & Gao, J. H. (2008). Observation on the life pattern of Hyphantria cunea in Cangzhou, Hebei. China Plant Protection, 28, 29-30.
93	38.32	116.85	Jiang, K. N., Sun, Z. X., Zeng, J., Cui, L., & Gao, J. H. (2008). Observation on the life pattern of Hyphantria cunea in Cangzhou, Hebei. China Plant Protection, 28, 29-30.
94	38.07	116.57	Jiang, K. N., Sun, Z. X., Zeng, J., Cui, L., & Gao, J. H. (2008). Observation on the life pattern of Hyphantria cunea in Cangzhou, Hebei. China Plant Protection, 28, 29-30.
95	38.37	117.35	Jiang, K. N., Sun, Z. X., Zeng, J., Cui, L., & Gao, J. H. (2008). Observation on the life pattern of Hyphantria cunea in Cangzhou, Hebei. China Plant Protection, 28, 29-30.
96	38.43	116.08	Jiang, K. N., Sun, Z. X., Zeng, J., Cui, L., & Gao, J. H. (2008). Observation on the life pattern of Hyphantria cunea in Cangzhou, Hebei. China Plant Protection, 28, 29-30.
97	38.3	116.87	Jiang, K. N., Sun, Z. X., Zeng, J., Cui, L., & Gao, J. H. (2008). Observation on the life pattern of Hyphantria cunea in Cangzhou, Hebei. China Plant Protection, 28, 29-30.
98	38.58	116.82	Jiang, K. N., Sun, Z. X., Zeng, J., Cui, L., & Gao, J. H. (2008). Observation on the life pattern of Hyphantria cunea in Cangzhou, Hebei. China Plant Protection, 28, 29-30.
99	37.88	116.53	Jiang, K. N., Sun, Z. X., Zeng, J., Cui, L., & Gao, J. H. (2008). Observation on the life pattern of Hyphantria cunea in Cangzhou, Hebei. China Plant Protection, 28, 29-30.
100	38.13	117.48	Jiang, K. N., Sun, Z. X., Zeng, J., Cui, L., & Gao, J. H. (2008). Observation on the life pattern of Hyphantria cunea in Cangzhou, Hebei. China Plant Protection, 28, 29-30.
101	38.05	117.22	Jiang, K. N., Sun, Z. X., Zeng, J., Cui, L., & Gao, J. H. (2008). Observation on the life pattern of Hyphantria cunea in Cangzhou, Hebei. China Plant Protection, 28, 29-30.
102	38.43	115.83	Jiang, K. N., Sun, Z. X., Zeng, J., Cui, L., & Gao, J. H. (2008). Observation on the life pattern of Hyphantria cunea in Cangzhou, Hebei. China Plant Protection, 28, 29-30.
103	38.03	116.7	Jiang, K. N., Sun, Z. X., Zeng, J., Cui, L., & Gao, J. H. (2008). Observation on the life pattern of Hyphantria cunea in Cangzhou, Hebei. China Plant Protection, 28, 29-30.
104	37.62	116.38	Jiang, K. N., Sun, Z. X., Zeng, J., Cui, L., & Gao, J. H. (2008). Observation on the life pattern of Hyphantria cunea in Cangzhou, Hebei. China Plant Protection, 28, 29-30.
105	38.18	116.12	Jiang, K. N., Sun, Z. X., Zeng, J., Cui, L., & Gao, J. H. (2008). Observation on the life pattern of Hyphantria cunea in Cangzhou, Hebei. China Plant Protection, 28, 29-30.
106	38.07	117.1	Jiang, K. N., Sun, Z. X., Zeng, J., Cui, L., & Gao, J. H. (2008). Observation on the life pattern of Hyphantria cunea in Cangzhou, Hebei. China Plant Protection, 28, 29-30.
107	38.15	114.57	Jin, A. R. Technical measures for sustainable control of Hyphantria cunea in Zhengding County. Paper presented at: The Seconnd China Forestry Academic Conference-S6 Forest Insects and Natural Regulation; 2009; Nanning, Guangxi, China.
108	37.73	115.68	Jin, X. M. (2014). Occurrence and control of Hyphantria cunea in Hengshui. Northern Fruits, 45-46.
109	37.57	115.57	Jin, X. M. (2014). Occurrence and control of Hyphantria cunea in Hengshui. Northern Fruits, 45-46.
110	38.02	115.55	Jin, X. M. (2014). Occurrence and control of Hyphantria cunea in Hengshui. Northern Fruits, 45-46.
111	37.52	115.72	Jin, X. M. (2014). Occurrence and control of Hyphantria cunea in Hengshui. Northern Fruits, 45-46.
112	37.82	115.88	Jin, X. M. (2014). Occurrence and control of Hyphantria cunea in Hengshui. Northern Fruits, 45-46.
113	38.03	115.98	Jin, X. M. (2014). Occurrence and control of Hyphantria cunea in Hengshui. Northern Fruits, 45-46.
114	38.23	115.73	Jin, X. M. (2014). Occurrence and control of Hyphantria cunea in Hengshui. Northern Fruits, 45-46.
115	38.23	115.52	Jin, X. M. (2014). Occurrence and control of Hyphantria cunea in Hengshui. Northern Fruits, 45-46.
116	37.35	115.97	Jin, X. M. (2014). Occurrence and control of Hyphantria cunea in Hengshui. Northern Fruits, 45-46.
117	37.7	116.27	Jin, X. M. (2014). Occurrence and control of Hyphantria cunea in Hengshui. Northern Fruits, 45-46.
118	37.87	116.15	Jin, X. M. (2014). Occurrence and control of Hyphantria cunea in Hengshui. Northern Fruits, 45-46.
119	38.52	114.97	Jin, X. M. (2014). Occurrence and control of Hyphantria cunea in Hengshui. Northern Fruits, 45-46.
120	37.92	115.22	Jin, X. M. (2014). Occurrence and control of Hyphantria cunea in Hengshui. Northern Fruits, 45-46.
121	31.12	121.38	Kang, Z., Zhang, Q. M., Xu, J. L., Li, X. C., & Yan, J. H. (2012). The invasive development trend of Hyphantria cunea. Journal of Shandong Agricultural Administrators College, 29, 147-150.
122	43.83	126.55	Li, J., Zhang, X. J., & Chen, Q. X. (2012). Scientific control of Hyphantria cunea in Siping City. Agriculture Technology, 32, 68.
123	36.07	120.38	Li, Z. J. (2008). Hyphantria Cunea control research. Education Science and Culture Magazine, 202.
124	36.08	120.38	Li, Z. J. (2008). Hyphantria Cunea control research. Education Science and Culture Magazine, 202.
125	36.1	120.47	Li, Z. J. (2008). Hyphantria Cunea control research. Education Science and Culture Magazine, 202.
126	36.15	120.43	Li, Z. J. (2008). Hyphantria Cunea control research. Education Science and Culture Magazine, 202.
127	36.3	120.37	Li, Z. J. (2008). Hyphantria Cunea control research. Education Science and Culture Magazine, 202.
128	36.38	120.45	Li, Z. J. (2008). Hyphantria Cunea control research. Education Science and Culture Magazine, 202.
129	36.27	120.03	Li, Z. J. (2008). Hyphantria Cunea control research. Education Science and Culture Magazine, 202.
130	36.78	119.95	Li, Z. J. (2008). Hyphantria Cunea control research. Education Science and Culture Magazine, 202.
131	36.87	120.5	Li, Z. J. (2008). Hyphantria Cunea control research. Education Science and Culture Magazine, 202.
132	36.8	117.87	Li, Z. J. (2008). Hyphantria Cunea control research. Education Science and Culture Magazine, 202.
133	36.82	118.03	Li, Z. J. (2008). Hyphantria Cunea control research. Education Science and Culture Magazine, 202.
134	39.9169	116.397	Liu HaiJun et al. (2005); EPPO (2020); EPPO (2021); EPPO (2022)
135	37.53	121.38	Liu, C., Huang, Y., & Sun, H. M. (2009). Status analysis of Hyphantria cunea (Drury) occurrence in Shandong province. Shaanxi Forestry Science and Technology, 54-57.
136	37.5	121.25	Liu, C., Huang, Y., & Sun, H. M. (2009). Status analysis of Hyphantria cunea (Drury) occurrence in Shandong province. Shaanxi Forestry Science and Technology, 54-57.
137	37.38	121.6	Liu, C., Huang, Y., & Sun, H. M. (2009). Status analysis of Hyphantria cunea (Drury) occurrence in Shandong province. Shaanxi Forestry Science and Technology, 54-57.
138	37.5	121.43	Liu, C., Huang, Y., & Sun, H. M. (2009). Status analysis of Hyphantria cunea (Drury) occurrence in Shandong province. Shaanxi Forestry Science and Technology, 54-57.
139	37.82	120.75	Liu, C., Huang, Y., & Sun, H. M. (2009). Status analysis of Hyphantria cunea (Drury) occurrence in Shandong province. Shaanxi Forestry Science and Technology, 54-57.
140	37.65	120.52	Liu, C., Huang, Y., & Sun, H. M. (2009). Status analysis of Hyphantria cunea (Drury) occurrence in Shandong province. Shaanxi Forestry Science and Technology, 54-57.
141	36.98	120.7	Liu, C., Huang, Y., & Sun, H. M. (2009). Status analysis of Hyphantria cunea (Drury) occurrence in Shandong province. Shaanxi Forestry Science and Technology, 54-57.
142	37.18	119.93	Liu, C., Huang, Y., & Sun, H. M. (2009). Status analysis of Hyphantria cunea (Drury) occurrence in Shandong province. Shaanxi Forestry Science and Technology, 54-57.
143	37.37	120.4	Liu, C., Huang, Y., & Sun, H. M. (2009). Status analysis of Hyphantria cunea (Drury) occurrence in Shandong province. Shaanxi Forestry Science and Technology, 54-57.
144	37.3	120.83	Liu, C., Huang, Y., & Sun, H. M. (2009). Status analysis of Hyphantria cunea (Drury) occurrence in Shandong province. Shaanxi Forestry Science and Technology, 54-57.
145	36.78	121.15	Liu, C., Huang, Y., & Sun, H. M. (2009). Status analysis of Hyphantria cunea (Drury) occurrence in Shandong province. Shaanxi Forestry Science and Technology, 54-57.
146	36.72	119.1	Liu, C., Huang, Y., & Sun, H. M. (2009). Status analysis of Hyphantria cunea (Drury) occurrence in Shandong province. Shaanxi Forestry Science and Technology, 54-57.
147	37.5	122.12	Liu, C., Huang, Y., & Sun, H. M. (2009). Status analysis of Hyphantria cunea (Drury) occurrence in Shandong province. Shaanxi Forestry Science and Technology, 54-57.
148	37.2	122.05	Liu, C., Huang, Y., & Sun, H. M. (2009). Status analysis of Hyphantria cunea (Drury) occurrence in Shandong province. Shaanxi Forestry Science and Technology, 54-57.
149	36.92	121.53	Liu, C., Huang, Y., & Sun, H. M. (2009). Status analysis of Hyphantria cunea (Drury) occurrence in Shandong province. Shaanxi Forestry Science and Technology, 54-57.
150	37.17	122.42	Liu, C., Huang, Y., & Sun, H. M. (2009). Status analysis of Hyphantria cunea (Drury) occurrence in Shandong province. Shaanxi Forestry Science and Technology, 54-57.
151	43.32	124.33	Liu, J., & Meng, Z. J. (2013). Talking about the harmful characteristics and controlling techniques of Hyphantria cunea. Agricultural Development and Equipments, 104.
152	41.67	123.33	Liu, T. H. Thoughts on applicable strategies for controlling Hyphantria cunea in Shenyang city. Paper presented at: The Tenth National Symposium on Garden Plant Protection; August, 2001; Urumqi, China.
153	41.8	123.43	Liu, T. H. Thoughts on applicable strategies for controlling Hyphantria cunea in Shenyang city. Paper presented at: The Tenth National Symposium on Garden Plant Protection; August, 2001; Urumqi, China.
154	41.8	123.45	Liu, T. H. Thoughts on applicable strategies for controlling Hyphantria cunea in Shenyang city. Paper presented at: The Tenth National Symposium on Garden Plant Protection; August, 2001; Urumqi, China.
155	41.78	123.3	Liu, T. H. Thoughts on applicable strategies for controlling Hyphantria cunea in Shenyang city. Paper presented at: The Tenth National Symposium on Garden Plant Protection; August, 2001; Urumqi, China.
156	42	122.82	Liu, T. H. Thoughts on applicable strategies for controlling Hyphantria cunea in Shenyang city. Paper presented at: The Tenth National Symposium on Garden Plant Protection; August, 2001; Urumqi, China.
157	40.88	122.7	Liu, T. H. Thoughts on applicable strategies for controlling Hyphantria cunea in Shenyang city. Paper presented at: The Tenth National Symposium on Garden Plant Protection; August, 2001; Urumqi, China.
158	36.33	116.25	Liu, Z. Y., & Wang, D. C. (2009). Preliminary report on the control of Hyphantria cunea with ultra-low volume spray of helicopter. Shandong Forestry Science and Technology, 39, 58-59,65.
159	38.72	116.1	Lv, N. (2016). Occurrence and control technology of Hyphantria cunea. Farm Technology, 396.
160	39.63	118.17	National Forestry and Grassland Administration
161	39.63	118.22	National Forestry and Grassland Administration
162	39.73	118.42	National Forestry and Grassland Administration
163	39.68	118.27	National Forestry and Grassland Administration
164	39.57	118.1	National Forestry and Grassland Administration
165	39.83	118.17	National Forestry and Grassland Administration
166	40.18	117.95	National Forestry and Grassland Administration
167	40.02	118.7	National Forestry and Grassland Administration
168	39.5	118.68	National Forestry and Grassland Administration
169	40.15	118.32	National Forestry and Grassland Administration
170	39.88	117.73	National Forestry and Grassland Administration
171	40.83	114.87	National Forestry and Grassland Administration
172	37.13	114.68	National Forestry and Grassland Administration
173	37.35	115.38	National Forestry and Grassland Administration
174	37.62	114.92	National Forestry and Grassland Administration
175	37.07	115.15	National Forestry and Grassland Administration
176	36.98	115.25	National Forestry and Grassland Administration
177	37.07	115.67	National Forestry and Grassland Administration
178	36.85	115.5	National Forestry and Grassland Administration
179	39.05	115.87	National Forestry and Grassland Administration
180	38.92	115.93	National Forestry and Grassland Administration
181	38.98	116.1	National Forestry and Grassland Administration
182	41.38	122.42	National Forestry and Grassland Administration
183	40.28	123.28	National Forestry and Grassland Administration
184	40.13	124.38	National Forestry and Grassland Administration
185	40.17	124.42	National Forestry and Grassland Administration
186	39.87	124.15	National Forestry and Grassland Administration
187	40.45	124.07	National Forestry and Grassland Administration
188	40.73	124.78	National Forestry and Grassland Administration
189	41.2	123.2	National Forestry and Grassland Administration
190	41.13	123.45	National Forestry and Grassland Administration
191	41.25	123.18	National Forestry and Grassland Administration
192	41.42	123.33	National Forestry and Grassland Administration
193	40.98	122.07	National Forestry and Grassland Administration
194	41.25	122.02	National Forestry and Grassland Administration
195	42.28	123.85	National Forestry and Grassland Administration
196	42.47	123.55	National Forestry and Grassland Administration
197	42.55	124.03	National Forestry and Grassland Administration
198	42.3	123.83	National Forestry and Grassland Administration
199	42.78	124.1	National Forestry and Grassland Administration
200	34.75	119.37	National Forestry and Grassland Administration
201	42.02	121.65	National Forestry and Grassland Administration
202	42.02	121.67	National Forestry and Grassland Administration
203	34.53	118.77	National Forestry and Grassland Administration
204	34.08	119.35	National Forestry and Grassland Administration
205	33.32	117.32	National Forestry and Grassland Administration
206	33.95	116.8	National Forestry and Grassland Administration
207	35.08	117.45	National Forestry and Grassland Administration
208	36.18	117.13	National Forestry and Grassland Administration
209	36.18	117	National Forestry and Grassland Administration
210	35.92	117.77	National Forestry and Grassland Administration
211	36.18	116.77	National Forestry and Grassland Administration
212	35.77	116.8	National Forestry and Grassland Administration
213	35.93	116.47	National Forestry and Grassland Administration
214	35.42	119.45	National Forestry and Grassland Administration
215	35.1	119.33	National Forestry and Grassland Administration
216	35.75	119.2	National Forestry and Grassland Administration
217	35.58	118.83	National Forestry and Grassland Administration
218	37.45	116.3	National Forestry and Grassland Administration
219	37.33	116.57	National Forestry and Grassland Administration
220	37.73	117.23	National Forestry and Grassland Administration
221	36.93	116.63	National Forestry and Grassland Administration
222	37.65	116.78	National Forestry and Grassland Administration
223	37.78	117.38	National Forestry and Grassland Administration
224	37.18	116.87	National Forestry and Grassland Administration
225	36.8	116.75	National Forestry and Grassland Administration
226	37.17	116.43	National Forestry and Grassland Administration
227	36.95	116	National Forestry and Grassland Administration
228	37.22	116.07	National Forestry and Grassland Administration
229	35.95	114.9	National Forestry and Grassland Administration
230	35.67	114.55	National Forestry and Grassland Administration
231	35.6	114.2	National Forestry and Grassland Administration
232	33.15	114	National Forestry and Grassland Administration
233	35.58	114.52	National Forestry and Grassland Administration
234	41	118.68	National Forestry and Grassland Administration
235	42.75	123.35	National Forestry and Grassland Administration
236	42.5	123.4	National Forestry and Grassland Administration
237	41.07	122.97	National Forestry and Grassland Administration
238	41.33	123.77	National Forestry and Grassland Administration
239	41.3	123.82	National Forestry and Grassland Administration
240	41.1	123.73	National Forestry and Grassland Administration
241	42.03	121.68	National Forestry and Grassland Administration
242	42.38	122.53	National Forestry and Grassland Administration
243	42.73	124.72	National Forestry and Grassland Administration
244	43.52	125.67	National Forestry and Grassland Administration
245	44.15	125.83	National Forestry and Grassland Administration
246	41.12	122.95	National Forestry and Grassland Administration
247	42.53	125.68	National Forestry and Grassland Administration
248	41.12	126.18	National Forestry and Grassland Administration
249	34.38	118.35	National Forestry and Grassland Administration
250	34.32	117.95	National Forestry and Grassland Administration
251	34.73	116.93	National Forestry and Grassland Administration
252	34.3	119.25	National Forestry and Grassland Administration
253	34.2	119.57	National Forestry and Grassland Administration
254	33.98	119.83	National Forestry and Grassland Administration
255	34.8	117.25	National Forestry and Grassland Administration
256	34.77	117.58	National Forestry and Grassland Administration
257	34.57	117.73	National Forestry and Grassland Administration
258	35.08	117.15	National Forestry and Grassland Administration
259	35.67	117.27	National Forestry and Grassland Administration
260	38.03	114.13	National Forestry and Grassland Administration
261	37.6	114.6	National Forestry and Grassland Administration
262	37.75	114.52	National Forestry and Grassland Administration
263	36.6	114.48	National Forestry and Grassland Administration
264	36.63	114.48	National Forestry and Grassland Administration
265	36.63	114.45	National Forestry and Grassland Administration
266	36.55	114.8	National Forestry and Grassland Administration
267	36.78	114.48	National Forestry and Grassland Administration
268	36.35	114.62	National Forestry and Grassland Administration
269	36.78	114.95	National Forestry and Grassland Administration
270	38.05	114.5	National Forestry and Grassland Administration
271	37	114.68	National Forestry and Grassland Administration
272	36.85	114.5	National Forestry and Grassland Administration
273	37.43	114.5	National Forestry and Grassland Administration
274	37.5	114.68	National Forestry and Grassland Administration
275	37.35	114.77	National Forestry and Grassland Administration
276	37.07	115.03	National Forestry and Grassland Administration
277	41.75	121.42	National Forestry and Grassland Administration
278	42.07	121.75	National Forestry and Grassland Administration
279	43.52	123.5	National Forestry and Grassland Administration
280	42.9	125.12	National Forestry and Grassland Administration
281	34.28	117.18	National Forestry and Grassland Administration
282	34.25	117.22	National Forestry and Grassland Administration
283	34.45	117.45	National Forestry and Grassland Administration
284	34.25	117.18	National Forestry and Grassland Administration
285	34.18	117.17	National Forestry and Grassland Administration
286	34.7	116.6	National Forestry and Grassland Administration
287	33.9	117.95	National Forestry and Grassland Administration
288	33.78	119.27	National Forestry and Grassland Administration
289	33.97	118.25	National Forestry and Grassland Administration
290	33.95	118.32	National Forestry and Grassland Administration
291	34.13	118.77	National Forestry and Grassland Administration
292	33.72	118.68	National Forestry and Grassland Administration
293	31.08	118.2	National Forestry and Grassland Administration
294	30.92	118.33	National Forestry and Grassland Administration
295	34	116.82	National Forestry and Grassland Administration
296	33.63	116.97	National Forestry and Grassland Administration
297	34.42	116.35	National Forestry and Grassland Administration
298	34.18	116.93	National Forestry and Grassland Administration
299	33.55	117.55	National Forestry and Grassland Administration
300	33.48	117.88	National Forestry and Grassland Administration
301	34.78	113.65	National Forestry and Grassland Administration
302	34.87	113.6	National Forestry and Grassland Administration
303	34.4	113.73	National Forestry and Grassland Administration
304	34.72	113.97	National Forestry and Grassland Administration
305	34.8	114.35	National Forestry and Grassland Administration
306	34.78	114.35	National Forestry and Grassland Administration
307	34.8	114.3	National Forestry and Grassland Administration
308	34.77	114.43	National Forestry and Grassland Administration
309	34.48	114.47	National Forestry and Grassland Administration
310	34.42	114.18	National Forestry and Grassland Administration
311	36.08	114.35	National Forestry and Grassland Administration
312	36.12	114.35	National Forestry and Grassland Administration
313	36.1	114.35	National Forestry and Grassland Administration
314	35.92	114.35	National Forestry and Grassland Administration
315	35.9	114.18	National Forestry and Grassland Administration
316	35.73	114.3	National Forestry and Grassland Administration
317	35.3	113.87	National Forestry and Grassland Administration
318	35.3	113.85	National Forestry and Grassland Administration
319	35.4	114.07	National Forestry and Grassland Administration
320	35.2	113.8	National Forestry and Grassland Administration
321	35.05	113.97	National Forestry and Grassland Administration
322	35.15	114.2	National Forestry and Grassland Administration
323	35.05	114.42	National Forestry and Grassland Administration
324	34.03	113.85	National Forestry and Grassland Administration
325	34.1	114.2	National Forestry and Grassland Administration
326	34.45	115.63	National Forestry and Grassland Administration
327	34.38	115.63	National Forestry and Grassland Administration
328	34.65	115.13	National Forestry and Grassland Administration
329	34.82	114.82	National Forestry and Grassland Administration
330	35.2	114.68	National Forestry and Grassland Administration
331	37.75	114.77	National Forestry and Grassland Administration
332	39.12	117.2	National Forestry and Grassland Administration
333	39.13	117.15	National Forestry and Grassland Administration
334	39.15	117.18	National Forestry and Grassland Administration
335	39.17	117.15	National Forestry and Grassland Administration
336	33.78	119.8	National Forestry and Grassland Administration
337	33.78	120.25	National Forestry and Grassland Administration
338	31.37	118.38	National Forestry and Grassland Administration
339	33.9	116.8	National Forestry and Grassland Administration
340	32.63	115.58	National Forestry and Grassland Administration
341	42.53	124.15	National Forestry and Grassland Administration
342	44.82	126.55	National Forestry and Grassland Administration
343	33.62	119.02	National Forestry and Grassland Administration
344	33.63	119.03	National Forestry and Grassland Administration
345	33.58	119.03	National Forestry and Grassland Administration
346	33.3	118.83	National Forestry and Grassland Administration
347	33.33	120.15	National Forestry and Grassland Administration
348	33.47	119.8	National Forestry and Grassland Administration
349	33.23	119.3	National Forestry and Grassland Administration
350	33.47	118.22	National Forestry and Grassland Administration
351	32.97	117.18	National Forestry and Grassland Administration
352	33.15	117.88	National Forestry and Grassland Administration
353	33.92	116.77	National Forestry and Grassland Administration
354	32.88	115.8	National Forestry and Grassland Administration
355	32.92	115.85	National Forestry and Grassland Administration
356	32.93	115.8	National Forestry and Grassland Administration
357	32.9	115.82	National Forestry and Grassland Administration
358	33.07	115.25	National Forestry and Grassland Administration
359	33.17	115.62	National Forestry and Grassland Administration
360	42.95	122.35	National Forestry and Grassland Administration
361	41.27	123.18	National Forestry and Grassland Administration
362	41.78	123.3	National Forestry and Grassland Administration
363	44.53	125.7	National Forestry and Grassland Administration
364	42.92	125	National Forestry and Grassland Administration
365	42.68	125.53	National Forestry and Grassland Administration
366	32.03	118.75	National Forestry and Grassland Administration
367	32.35	118.83	National Forestry and Grassland Administration
368	33	118.48	National Forestry and Grassland Administration
369	33.02	119.02	National Forestry and Grassland Administration
370	33.4	120.13	National Forestry and Grassland Administration
371	32.27	119.18	National Forestry and Grassland Administration
372	32.78	119.43	National Forestry and Grassland Administration
373	32.92	119.85	National Forestry and Grassland Administration
374	31.6	117.87	National Forestry and Grassland Administration
375	32.95	117.38	National Forestry and Grassland Administration
376	32.95	117.35	National Forestry and Grassland Administration
377	32.93	117.33	National Forestry and Grassland Administration
378	32.97	117.35	National Forestry and Grassland Administration
379	32.67	117	National Forestry and Grassland Administration
380	32.78	116.82	National Forestry and Grassland Administration
381	32.63	117	National Forestry and Grassland Administration
382	32.7	116.72	National Forestry and Grassland Administration
383	32.58	116.78	National Forestry and Grassland Administration
384	32.63	116.27	National Forestry and Grassland Administration
385	32.7	119	National Forestry and Grassland Administration
386	32.78	117.98	National Forestry and Grassland Administration
387	32.1	118.27	National Forestry and Grassland Administration
388	32.87	117.57	National Forestry and Grassland Administration
389	32.33	116.27	National Forestry and Grassland Administration
390	33.88	115.77	National Forestry and Grassland Administration
391	33.52	116.22	National Forestry and Grassland Administration
392	33.27	116.57	National Forestry and Grassland Administration
393	33.15	116.2	National Forestry and Grassland Administration
394	34.23	116.13	National Forestry and Grassland Administration
395	33.62	114.65	National Forestry and Grassland Administration
396	33.73	114.88	National Forestry and Grassland Administration
397	33.45	114.9	National Forestry and Grassland Administration
398	33.4	115.07	National Forestry and Grassland Administration
399	32.97	114.05	National Forestry and Grassland Administration
400	32.8	114.02	National Forestry and Grassland Administration
401	32.72	113.32	National Forestry and Grassland Administration
402	33.27	114.27	National Forestry and Grassland Administration
403	33	114.35	National Forestry and Grassland Administration
404	32.97	114.63	National Forestry and Grassland Administration
405	32.6	114.38	National Forestry and Grassland Administration
406	32.12	114.05	National Forestry and Grassland Administration
407	32.1	114.12	National Forestry and Grassland Administration
408	32.2	114.53	National Forestry and Grassland Administration
409	32.02	114.9	National Forestry and Grassland Administration
410	32.13	115.03	National Forestry and Grassland Administration
411	32.43	115.4	National Forestry and Grassland Administration
412	32.35	114.73	National Forestry and Grassland Administration
413	32.18	115.68	National Forestry and Grassland Administration
414	32.75	114.98	National Forestry and Grassland Administration
415	33.92	116.43	National Forestry and Grassland Administration
416	30.95	117.78	National Forestry and Grassland Administration
417	42.92	125.15	National Forestry and Grassland Administration
418	32.05	118.62	National Forestry and Grassland Administration
419	31.95	118.85	National Forestry and Grassland Administration
420	33.2	120.47	National Forestry and Grassland Administration
421	32.85	120.3	National Forestry and Grassland Administration
422	32.38	119.4	National Forestry and Grassland Administration
423	32.43	119.55	National Forestry and Grassland Administration
424	32.52	120.15	National Forestry and Grassland Administration
425	31.87	117.3	National Forestry and Grassland Administration
426	31.88	117.25	National Forestry and Grassland Administration
427	31.85	117.27	National Forestry and Grassland Administration
428	31.8	117.3	National Forestry and Grassland Administration
429	32.48	117.17	National Forestry and Grassland Administration
430	31.88	117.47	National Forestry and Grassland Administration
431	32.63	117.05	National Forestry and Grassland Administration
432	32.6	116.85	National Forestry and Grassland Administration
433	32.63	116.83	National Forestry and Grassland Administration
434	31.72	118.1	National Forestry and Grassland Administration
435	32.32	118.3	National Forestry and Grassland Administration
436	32.3	118.3	National Forestry and Grassland Administration
437	32.45	118.43	National Forestry and Grassland Administration
438	32.53	117.67	National Forestry and Grassland Administration
439	34.4	115.85	National Forestry and Grassland Administration
440	31.8	115.4	National Forestry and Grassland Administration
441	31.27	113.68	National Forestry and Grassland Administration
442	31.57	114.12	National Forestry and Grassland Administration
443	32.02	112.15	National Forestry and Grassland Administration
444	32.13	112.75	National Forestry and Grassland Administration
445	31.62	113.82	National Forestry and Grassland Administration
446	31.72	112.25	National Forestry and Grassland Administration
447	30.42	112.88	National Forestry and Grassland Administration
448	43.5	124.82	National Forestry and Grassland Administration
449	32.12	118.88	National Forestry and Grassland Administration
450	31.55	118.48	National Forestry and Grassland Administration
451	30.65	117.48	National Forestry and Grassland Administration
452	34.07	114.38	National Forestry and Grassland Administration
453	33.8	114.53	National Forestry and Grassland Administration
454	33.65	115.2	National Forestry and Grassland Administration
455	33.38	114.02	National Forestry and Grassland Administration
456	30.92	113.92	National Forestry and Grassland Administration
457	30.95	113.57	National Forestry and Grassland Administration
458	31.02	113.75	National Forestry and Grassland Administration
459	31.25	113.97	National Forestry and Grassland Administration
460	30.7	117.2	National Forestry and Grassland Administration
461	36.92	114.87	National Forestry and Grassland Administration
462	37.3	114.52	National Forestry and Grassland Administration
463	37.22	115.03	National Forestry and Grassland Administration
464	40.55	117.65	National Forestry and Grassland Administration
465	44.13	123.32	National Forestry and Grassland Administration
466	46.57	131.4	National Forestry and Grassland Administration
467	31.38	121.27	National Forestry and Grassland Administration
468	31.22	121.53	National Forestry and Grassland Administration
469	31.15	121.12	National Forestry and Grassland Administration
470	32.38	119.43	National Forestry and Grassland Administration
471	30.92	117.78	National Forestry and Grassland Administration
472	35.23	113.43	National Forestry and Grassland Administration
473	35.1	113.38	National Forestry and Grassland Administration
474	33.58	114.02	National Forestry and Grassland Administration
475	33.58	114	National Forestry and Grassland Administration
476	33.57	114.07	National Forestry and Grassland Administration
477	33.43	113.6	National Forestry and Grassland Administration
478	33.82	113.93	National Forestry and Grassland Administration
479	33.53	114.6	National Forestry and Grassland Administration
480	31.72	113.37	National Forestry and Grassland Administration
481	34.27	108.93	National Forestry and Grassland Administration
482	34.23	108.93	National Forestry and Grassland Administration
483	30.75	121.33	National Forestry and Grassland Administration
484	31.03	121.22	National Forestry and Grassland Administration
485	34.45	115.07	National Forestry and Grassland Administration
486	31.63	114.87	National Forestry and Grassland Administration
487	31.28	114.62	National Forestry and Grassland Administration
488	34.27	108.95	National Forestry and Grassland Administration
489	30.92	121.47	National Forestry and Grassland Administration
490	32.02	118.8	National Forestry and Grassland Administration
491	32.2	119.4	National Forestry and Grassland Administration
492	32.13	119.45	National Forestry and Grassland Administration
493	32.23	119.82	National Forestry and Grassland Administration
494	32.45	119.92	National Forestry and Grassland Administration
495	31.68	118.48	National Forestry and Grassland Administration
496	34.03	113.82	National Forestry and Grassland Administration
497	33.85	113.48	National Forestry and Grassland Administration
498	32.05	118.8	National Forestry and Grassland Administration
499	30.85	120.92	National Forestry and Grassland Administration
500	30.7	121.02	National Forestry and Grassland Administration
501	31.95	119.17	National Forestry and Grassland Administration
502	37.38	118	News, Q. E. (2007). Fifty million bees kill Hyphantria Cunea. Sohu News. http://news.sohu.com/20070524/n250189416.shtml
503	37.7	118.13	News, Q. E. (2007). Fifty million bees kill Hyphantria Cunea. Sohu News. http://news.sohu.com/20070524/n250189416.shtml
504	36.88	117.73	News, Q. E. (2007). Fifty million bees kill Hyphantria Cunea. Sohu News. http://news.sohu.com/20070524/n250189416.shtml
505	37.48	117.5	News, Q. E. (2007). Fifty million bees kill Hyphantria Cunea. Sohu News. http://news.sohu.com/20070524/n250189416.shtml
506	37.63	117.58	News, Q. E. (2007). Fifty million bees kill Hyphantria Cunea. Sohu News. http://news.sohu.com/20070524/n250189416.shtml
507	37.73	117.6	News, Q. E. (2007). Fifty million bees kill Hyphantria Cunea. Sohu News. http://news.sohu.com/20070524/n250189416.shtml
508	37.15	118.13	News, Q. E. (2007). Fifty million bees kill Hyphantria Cunea. Sohu News. http://news.sohu.com/20070524/n250189416.shtml
509	39	115.667	Qiao XiuRong (2001); EPPO (2014); EPPO (2020); EPPO (2021); EPPO (2022)
510	40.6	118.48	Shang, H. L. (2009). Hyphantria cunea control technology. Hebei Fruits, 32-34. https://doi.org/10.3969/j.issn.1006-9402.2009.06.021
511	34.62	118.35	Shao, S. J., & Liu, X. L. (2012). Observation on the life pattern of Hyphantria cunea in Tancheng County and comprehensive control measures. Jilin Agriculture, 81. https://doi.org/CNKI:SUN:JNYZ.0.2012-03-063
512	39.92	116.65	Station, B. F. P. (2007). Hyphantria cunea and its control. Beijing Agriculture, 45.
513	40.13	116.65	Station, B. F. P. (2007). Hyphantria cunea and its control. Beijing Agriculture, 45.
514	40.32	116.63	Station, B. F. P. (2007). Hyphantria cunea and its control. Beijing Agriculture, 45.
515	36.28	116.45	Sun, Q. J. (2016). Occurrence and control of Hyphantria cunea in Pingyin County. Bulletin of Agricultural Science and Technology, 141-143. https://doi.org/10.3969/j.issn.1000-6400.2016.05.049
516	36.43	114.68	Sun, X. M. (2014). Preliminary report on the operation and effect of spraying pesticides against Hyphantria cunea in Handan City. The Journal of Hebei Forestry Science and Technology, 24-25. https://doi.org/10.3969/j.issn.1002-3356.2014.02.009
517	36.28	115.15	Sun, X. M. (2014). Preliminary report on the operation and effect of spraying pesticides against Hyphantria cunea in Handan City. The Journal of Hebei Forestry Science and Technology, 24-25. https://doi.org/10.3969/j.issn.1002-3356.2014.02.009
518	36.82	115.17	Sun, X. M. (2014). Preliminary report on the operation and effect of spraying pesticides against Hyphantria cunea in Handan City. The Journal of Hebei Forestry Science and Technology, 24-25. https://doi.org/10.3969/j.issn.1002-3356.2014.02.009
519	36.48	114.93	Sun, X. M. (2014). Preliminary report on the operation and effect of spraying pesticides against Hyphantria cunea in Handan City. The Journal of Hebei Forestry Science and Technology, 24-25. https://doi.org/10.3969/j.issn.1002-3356.2014.02.009
520	36.53	115.3	Sun, X. M. (2014). Preliminary report on the operation and effect of spraying pesticides against Hyphantria cunea in Handan City. The Journal of Hebei Forestry Science and Technology, 24-25. https://doi.org/10.3969/j.issn.1002-3356.2014.02.009
521	36.37	114.93	Sun, X. M. (2014). Preliminary report on the operation and effect of spraying pesticides against Hyphantria cunea in Handan City. The Journal of Hebei Forestry Science and Technology, 24-25. https://doi.org/10.3969/j.issn.1002-3356.2014.02.009
522	40.05	117.4	Tadpole. (2017). The Internet goes viral and Hyphantria cunea is rampant: it's really an evildoer. Fast Science and Technology. https://news.mydrivers.com/1/524/524096.htm
523	39.73	116.33	Tao, W. Q., Xue, Y., Chen, F. W., Wang, H., Guo, Y. M., & Zhao, H. L. (2008). Preliminary report on biological characteristics of Hyphantria cunea in Beijing. Forest Pest and Disease, 27, 9-11. https://doi.org/10.3969/j.issn.1671-0886.2008.02.004
524	31.33	118.38	Tao, Y. F., Wang, Z. H., Xiao, H. Y., & Wang, Q. (2001). The world's harmful quarantine pests-the occurrence and control of Hyphantria cunea in Wuhu. Current Construction, 44. https://doi.org/CNKI:SUN:DDJS.0.2001-06-037
525	40.4	122.35	Wang, C. Y. (1992). Investigation on the occurrence of Hyphantria cunea in Gai County, Liaoning Province. Plant Quarantine, 53-54.
526	36.82	118.05	Wang, J. L., Meng, X., & Ma, M. (2010). Integrated control technology and control strategy of Hyphantria cunea. Journal of Henan Forestry Science and Technology, 30, 40-43. https://doi.org/10.3969/j.issn.1003-2630.2010.02.015
527	36.5	117.85	Wang, J. L., Meng, X., & Ma, M. (2010). Integrated control technology and control strategy of Hyphantria cunea. Journal of Henan Forestry Science and Technology, 30, 40-43. https://doi.org/10.3969/j.issn.1003-2630.2010.02.015
528	36.82	118.3	Wang, J. L., Meng, X., & Ma, M. (2010). Integrated control technology and control strategy of Hyphantria cunea. Journal of Henan Forestry Science and Technology, 30, 40-43. https://doi.org/10.3969/j.issn.1003-2630.2010.02.015
529	36.97	118.08	Wang, J. L., Meng, X., & Ma, M. (2010). Integrated control technology and control strategy of Hyphantria cunea. Journal of Henan Forestry Science and Technology, 30, 40-43. https://doi.org/10.3969/j.issn.1003-2630.2010.02.015
530	37.17	117.82	Wang, J. L., Meng, X., & Ma, M. (2010). Integrated control technology and control strategy of Hyphantria cunea. Journal of Henan Forestry Science and Technology, 30, 40-43. https://doi.org/10.3969/j.issn.1003-2630.2010.02.015
531	36.18	118.17	Wang, J. L., Meng, X., & Ma, M. (2010). Integrated control technology and control strategy of Hyphantria cunea. Journal of Henan Forestry Science and Technology, 30, 40-43. https://doi.org/10.3969/j.issn.1003-2630.2010.02.015
532	36.3333	118.25	Wei JianRong et al. (2003); EPPO (2014); EPPO (2020); EPPO (2021); EPPO (2022)
533	35.25	115.43	Wu, Y. E., Zhang, C. Q., Zhu, Y. M., Cao, Y., & Li, C. Q. (2013). Spreading damage and control of Hyphantria cunea in Heze, Shandong. Chinese Horticulture Abstracts, 29, 101-102,195. https://doi.org/CNKI:SUN:YUWZ.0.2013-05-107
534	35.07	115.57	Wu, Y. E., Zhang, C. Q., Zhu, Y. M., Cao, Y., & Li, C. Q. (2013). Spreading damage and control of Hyphantria cunea in Heze, Shandong. Chinese Horticulture Abstracts, 29, 101-102,195. https://doi.org/CNKI:SUN:YUWZ.0.2013-05-107
535	34.83	115.53	Wu, Y. E., Zhang, C. Q., Zhu, Y. M., Cao, Y., & Li, C. Q. (2013). Spreading damage and control of Hyphantria cunea in Heze, Shandong. Chinese Horticulture Abstracts, 29, 101-102,195. https://doi.org/CNKI:SUN:YUWZ.0.2013-05-107
536	34.8	116.08	Wu, Y. E., Zhang, C. Q., Zhu, Y. M., Cao, Y., & Li, C. Q. (2013). Spreading damage and control of Hyphantria cunea in Heze, Shandong. Chinese Horticulture Abstracts, 29, 101-102,195. https://doi.org/CNKI:SUN:YUWZ.0.2013-05-107
537	34.95	115.88	Wu, Y. E., Zhang, C. Q., Zhu, Y. M., Cao, Y., & Li, C. Q. (2013). Spreading damage and control of Hyphantria cunea in Heze, Shandong. Chinese Horticulture Abstracts, 29, 101-102,195. https://doi.org/CNKI:SUN:YUWZ.0.2013-05-107
538	35.4	116.08	Wu, Y. E., Zhang, C. Q., Zhu, Y. M., Cao, Y., & Li, C. Q. (2013). Spreading damage and control of Hyphantria cunea in Heze, Shandong. Chinese Horticulture Abstracts, 29, 101-102,195. https://doi.org/CNKI:SUN:YUWZ.0.2013-05-107
539	35.6	115.93	Wu, Y. E., Zhang, C. Q., Zhu, Y. M., Cao, Y., & Li, C. Q. (2013). Spreading damage and control of Hyphantria cunea in Heze, Shandong. Chinese Horticulture Abstracts, 29, 101-102,195. https://doi.org/CNKI:SUN:YUWZ.0.2013-05-107
540	35.57	115.5	Wu, Y. E., Zhang, C. Q., Zhu, Y. M., Cao, Y., & Li, C. Q. (2013). Spreading damage and control of Hyphantria cunea in Heze, Shandong. Chinese Horticulture Abstracts, 29, 101-102,195. https://doi.org/CNKI:SUN:YUWZ.0.2013-05-107
541	35.28	115.08	Wu, Y. E., Zhang, C. Q., Zhu, Y. M., Cao, Y., & Li, C. Q. (2013). Spreading damage and control of Hyphantria cunea in Heze, Shandong. Chinese Horticulture Abstracts, 29, 101-102,195. https://doi.org/CNKI:SUN:YUWZ.0.2013-05-107
542	34.2604	108.2	Xu, W. X., & Shen, B. C. (1989). Research and analysis on the occurrence and control of Hyphantria cunea in Shanxi. Phytosanitary, 3, 274-276. https://doi.org/10.19662/j.cnki.issn1005-2755.1989.04.018
543	39.27	122.58	Yan, C. A. (1990). Be wary of Hyphantria cunea invading Hebei province. The Journal of Hebei Forestry Science and Technology, 50-51.
544	38.95	121.57	Yan, C. A. (1990). Be wary of Hyphantria cunea invading Hebei province. The Journal of Hebei Forestry Science and Technology, 50-51.
545	38.82	121.27	Yan, C. A. (1990). Be wary of Hyphantria cunea invading Hebei province. The Journal of Hebei Forestry Science and Technology, 50-51.
546	39.1	121.7	Yan, C. A. (1990). Be wary of Hyphantria cunea invading Hebei province. The Journal of Hebei Forestry Science and Technology, 50-51.
547	39.4	121.95	Yan, C. A. (1990). Be wary of Hyphantria cunea invading Hebei province. The Journal of Hebei Forestry Science and Technology, 50-51.
548	39.7	122.98	Yan, C. A. (1990). Be wary of Hyphantria cunea invading Hebei province. The Journal of Hebei Forestry Science and Technology, 50-51.
549	41.1	121.1	Yan, C. A. (1990). Be wary of Hyphantria cunea invading Hebei province. The Journal of Hebei Forestry Science and Technology, 50-51.
550	41.17	121.35	Yan, C. A. (1990). Be wary of Hyphantria cunea invading Hebei province. The Journal of Hebei Forestry Science and Technology, 50-51.
551	41.1	121.13	Yan, C. A. (1990). Be wary of Hyphantria cunea invading Hebei province. The Journal of Hebei Forestry Science and Technology, 50-51.
552	41.7	122.12	Yan, C. A. (1990). Be wary of Hyphantria cunea invading Hebei province. The Journal of Hebei Forestry Science and Technology, 50-51.
553	41.53	121.23	Yan, C. A. (1990). Be wary of Hyphantria cunea invading Hebei province. The Journal of Hebei Forestry Science and Technology, 50-51.
554	40.77	120.87	Yan, C. A. (1990). Be wary of Hyphantria cunea invading Hebei province. The Journal of Hebei Forestry Science and Technology, 50-51.
555	40.72	120.93	Yan, C. A. (1990). Be wary of Hyphantria cunea invading Hebei province. The Journal of Hebei Forestry Science and Technology, 50-51.
556	41.1	120.75	Yan, C. A. (1990). Be wary of Hyphantria cunea invading Hebei province. The Journal of Hebei Forestry Science and Technology, 50-51.
557	39.62	122	Yan, C. A. (1990). Be wary of Hyphantria cunea invading Hebei province. The Journal of Hebei Forestry Science and Technology, 50-51.
558	40.62	120.72	Yan, C. A. (1990). Be wary of Hyphantria cunea invading Hebei province. The Journal of Hebei Forestry Science and Technology, 50-51.
559	40.32	120.33	Yan, C. A. (1990). Be wary of Hyphantria cunea invading Hebei province. The Journal of Hebei Forestry Science and Technology, 50-51.
560	41.3	123.77	Yan, C. A., & Chen, A. L. (2000). Occurrence and control of Hyphantria cunea in Liaoning Province. Forestry Science and Technology, 25, 26-27.
561	41.3	124.12	Yan, C. A., & Chen, A. L. (2000). Occurrence and control of Hyphantria cunea in Liaoning Province. Forestry Science and Technology, 25, 26-27.
562	40.08	124.35	Yan, C. A., & Chen, A. L. (2000). Occurrence and control of Hyphantria cunea in Liaoning Province. Forestry Science and Technology, 25, 26-27.
563	41.22	123.07	Yan, C. A., & Chen, A. L. (2000). Occurrence and control of Hyphantria cunea in Liaoning Province. Forestry Science and Technology, 25, 26-27.
564	36.67	117.08	Yang, B. S., Liang, W., & Qu, S. S. (2008). Investigation and control of Hyphantria Cunea in Jinan district of Shandong province. Journal of University of JiNan, 22, 292-294. https://doi.org/10.3969/j.issn.1671-3559.2008.03.017
565	36.65	117	Yang, B. S., Liang, W., & Qu, S. S. (2008). Investigation and control of Hyphantria Cunea in Jinan district of Shandong province. Journal of University of JiNan, 22, 292-294. https://doi.org/10.3969/j.issn.1671-3559.2008.03.017
566	36.65	116.93	Yang, B. S., Liang, W., & Qu, S. S. (2008). Investigation and control of Hyphantria Cunea in Jinan district of Shandong province. Journal of University of JiNan, 22, 292-294. https://doi.org/10.3969/j.issn.1671-3559.2008.03.017
567	36.68	116.98	Yang, B. S., Liang, W., & Qu, S. S. (2008). Investigation and control of Hyphantria Cunea in Jinan district of Shandong province. Journal of University of JiNan, 22, 292-294. https://doi.org/10.3969/j.issn.1671-3559.2008.03.017
568	36.68	117.07	Yang, B. S., Liang, W., & Qu, S. S. (2008). Investigation and control of Hyphantria Cunea in Jinan district of Shandong province. Journal of University of JiNan, 22, 292-294. https://doi.org/10.3969/j.issn.1671-3559.2008.03.017
569	36.55	116.73	Yang, B. S., Liang, W., & Qu, S. S. (2008). Investigation and control of Hyphantria Cunea in Jinan district of Shandong province. Journal of University of JiNan, 22, 292-294. https://doi.org/10.3969/j.issn.1671-3559.2008.03.017
570	36.72	117.53	Yang, B. S., Liang, W., & Qu, S. S. (2008). Investigation and control of Hyphantria Cunea in Jinan district of Shandong province. Journal of University of JiNan, 22, 292-294. https://doi.org/10.3969/j.issn.1671-3559.2008.03.017
571	36.98	117.22	Yang, B. S., Liang, W., & Qu, S. S. (2008). Investigation and control of Hyphantria Cunea in Jinan district of Shandong province. Journal of University of JiNan, 22, 292-294. https://doi.org/10.3969/j.issn.1671-3559.2008.03.017
572	36.22	117.67	Yang, B. S., Liang, W., & Qu, S. S. (2008). Investigation and control of Hyphantria Cunea in Jinan district of Shandong province. Journal of University of JiNan, 22, 292-294. https://doi.org/10.3969/j.issn.1671-3559.2008.03.017
573	36.07	117.8	Yang, B. S., Liang, W., & Qu, S. S. (2008). Investigation and control of Hyphantria Cunea in Jinan district of Shandong province. Journal of University of JiNan, 22, 292-294. https://doi.org/10.3969/j.issn.1671-3559.2008.03.017
574	37.32	117.15	Yang, B. S., Liang, W., & Qu, S. S. (2008). Investigation and control of Hyphantria Cunea in Jinan district of Shandong province. Journal of University of JiNan, 22, 292-294. https://doi.org/10.3969/j.issn.1671-3559.2008.03.017
575	36.85	115.7	Yang, N. F., & Zhang, A. C. (2011). Observation on the occurrence regularity of Hyphantria cunea Larvae. Modern Agricultural Sciences and Technology, 159-160. https://doi.org/10.3969/j.issn.1007-5739.2011.13.094
576	36.12	115.78	Yang, Y. Y. (2009). Shandong Yanggu starts the Hyphantria cunea annihilation war. China News Network. https://www.chinanews.com/tp/tp-shfq/news/2009/05-21/1702575.shtml
577	38.35	114.68	Yi, H. Y. (2014). Hyphantria cunea prevention and control work in Shijiazhuang City has achieved remarkable results. Hebei forestry, 24-25. https://doi.org/CNKI:SUN:LYHB.0.2014-01-009
578	41.88	123.93	Yi, H. Y., & Zhang, H. R. (1997). The control method of Hyphantria cunea. Hebei Forestry, 3, 11. https://doi.org/CNKI:SUN:LYHB.0.1997-03-010
579	41.88	123.9	Yi, H. Y., & Zhang, H. R. (1997). The control method of Hyphantria cunea. Hebei Forestry, 3, 11. https://doi.org/CNKI:SUN:LYHB.0.1997-03-010
580	39.42	118.9	Yi, H. Y., & Zhang, H. R. (1997). The control method of Hyphantria cunea. Hebei Forestry, 3, 11. https://doi.org/CNKI:SUN:LYHB.0.1997-03-010
581	39.98	117.07	Yin, X. J. (2012). System engineering technology of Hyphantria cunea control system in Sanhe City. Theoretical Research in Urban Construction, 1-5.
582	36.88	118.73	Zhang, J. L. (2009). Investigation and integrated control of Hyphantria cunea in the northern coastal area of Weifang. Chinese Academy of Agricultural Sciences.
583	36.77	119.22	Zhang, J. L. (2009). Investigation and integrated control of Hyphantria cunea in the northern coastal area of Weifang. Chinese Academy of Agricultural Sciences.
584	36.67	119.17	Zhang, J. L. (2009). Investigation and integrated control of Hyphantria cunea in the northern coastal area of Weifang. Chinese Academy of Agricultural Sciences.
585	36.72	119.12	Zhang, J. L. (2009). Investigation and integrated control of Hyphantria cunea in the northern coastal area of Weifang. Chinese Academy of Agricultural Sciences.
586	36.68	118.47	Zhang, J. L. (2009). Investigation and integrated control of Hyphantria cunea in the northern coastal area of Weifang. Chinese Academy of Agricultural Sciences.
587	36	119.4	Zhang, J. L. (2009). Investigation and integrated control of Hyphantria cunea in the northern coastal area of Weifang. Chinese Academy of Agricultural Sciences.
588	36.43	119.2	Zhang, J. L. (2009). Investigation and integrated control of Hyphantria cunea in the northern coastal area of Weifang. Chinese Academy of Agricultural Sciences.
589	36.38	119.75	Zhang, J. L. (2009). Investigation and integrated control of Hyphantria cunea in the northern coastal area of Weifang. Chinese Academy of Agricultural Sciences.
590	36.87	119.4	Zhang, J. L. (2009). Investigation and integrated control of Hyphantria cunea in the northern coastal area of Weifang. Chinese Academy of Agricultural Sciences.
591	36.52	118.53	Zhang, J. L. (2009). Investigation and integrated control of Hyphantria cunea in the northern coastal area of Weifang. Chinese Academy of Agricultural Sciences.
592	36.7	118.82	Zhang, J. L. (2009). Investigation and integrated control of Hyphantria cunea in the northern coastal area of Weifang. Chinese Academy of Agricultural Sciences.
593	41.27	125.35	Zhang, T. L. (2017). Occurrence status and control technology of Hyphantria cunea in Huanren area. LiaoNing Forestry Science and Technology, 71-73. https://doi.org/CNKI:SUN:LNLK.0.2017-03-023
594	35.78	115.07	Zhao, H. F., & Tong, F. L. A brief talk on forest pests in Puyang City, Henan Province-Hyphantria cunea. Paper presented at: Annual Academic Conference of Henan Forestry Society; 2009; Henan.
595	35.77	115.03	Zhao, H. F., & Tong, F. L. A brief talk on forest pests in Puyang City, Henan Province-Hyphantria cunea. Paper presented at: Annual Academic Conference of Henan Forestry Society; 2009; Henan.
596	35.9	115.12	Zhao, H. F., & Tong, F. L. A brief talk on forest pests in Puyang City, Henan Province-Hyphantria cunea. Paper presented at: Annual Academic Conference of Henan Forestry Society; 2009; Henan.
597	36.08	115.2	Zhao, H. F., & Tong, F. L. A brief talk on forest pests in Puyang City, Henan Province-Hyphantria cunea. Paper presented at: Annual Academic Conference of Henan Forestry Society; 2009; Henan.
598	35.87	115.5	Zhao, H. F., & Tong, F. L. A brief talk on forest pests in Puyang City, Henan Province-Hyphantria cunea. Paper presented at: Annual Academic Conference of Henan Forestry Society; 2009; Henan.
599	36	115.85	Zhao, H. F., & Tong, F. L. A brief talk on forest pests in Puyang City, Henan Province-Hyphantria cunea. Paper presented at: Annual Academic Conference of Henan Forestry Society; 2009; Henan.
600	35.7	115.02	Zhao, H. F., & Tong, F. L. A brief talk on forest pests in Puyang City, Henan Province-Hyphantria cunea. Paper presented at: Annual Academic Conference of Henan Forestry Society; 2009; Henan.
601	39.93	116.42	Zhao, J. L., & Zhong, J. M. (2018). Discussion on the control measures of Hyphantria cunea in Hongze District, Huaian City. Modern Agricultural Science and Technology, 140-141. https://doi.org/10.3969/j.issn.1007-5739.2018.10.087 Zhao, J. Q., Zhang, Y., Pan, Y. P., & Shi, J. Research on the temporal and spatial distribution of Hyphantria cunea in Beijing based on GS and GIS. Paper presented at: T…
602	39.92	116.37	Zhao, J. L., & Zhong, J. M. (2018). Discussion on the control measures of Hyphantria cunea in Hongze District, Huaian City. Modern Agricultural Science and Technology, 140-141. https://doi.org/10.3969/j.issn.1007-5739.2018.10.087 Zhao, J. Q., Zhang, Y., Pan, Y. P., & Shi, J. Research on the temporal and spatial distribution of Hyphantria cunea in Beijing based on GS and GIS. Paper presented at: T…
603	39.92	116.43	Zhao, J. L., & Zhong, J. M. (2018). Discussion on the control measures of Hyphantria cunea in Hongze District, Huaian City. Modern Agricultural Science and Technology, 140-141. https://doi.org/10.3969/j.issn.1007-5739.2018.10.087 Zhao, J. Q., Zhang, Y., Pan, Y. P., & Shi, J. Research on the temporal and spatial distribution of Hyphantria cunea in Beijing based on GS and GIS. Paper presented at: T…
604	39.95	116.3	Zhao, J. L., & Zhong, J. M. (2018). Discussion on the control measures of Hyphantria cunea in Hongze District, Huaian City. Modern Agricultural Science and Technology, 140-141. https://doi.org/10.3969/j.issn.1007-5739.2018.10.087 Zhao, J. Q., Zhang, Y., Pan, Y. P., & Shi, J. Research on the temporal and spatial distribution of Hyphantria cunea in Beijing based on GS and GIS. Paper presented at: T…
605	39.85	116.28	Zhao, J. L., & Zhong, J. M. (2018). Discussion on the control measures of Hyphantria cunea in Hongze District, Huaian City. Modern Agricultural Science and Technology, 140-141. https://doi.org/10.3969/j.issn.1007-5739.2018.10.087 Zhao, J. Q., Zhang, Y., Pan, Y. P., & Shi, J. Research on the temporal and spatial distribution of Hyphantria cunea in Beijing based on GS and GIS. Paper presented at: T…
606	39.9	116.22	Zhao, J. L., & Zhong, J. M. (2018). Discussion on the control measures of Hyphantria cunea in Hongze District, Huaian City. Modern Agricultural Science and Technology, 140-141. https://doi.org/10.3969/j.issn.1007-5739.2018.10.087 Zhao, J. Q., Zhang, Y., Pan, Y. P., & Shi, J. Research on the temporal and spatial distribution of Hyphantria cunea in Beijing based on GS and GIS. Paper presented at: T…
607	39.93	116.1	Zhao, J. L., & Zhong, J. M. (2018). Discussion on the control measures of Hyphantria cunea in Hongze District, Huaian City. Modern Agricultural Science and Technology, 140-141. https://doi.org/10.3969/j.issn.1007-5739.2018.10.087 Zhao, J. Q., Zhang, Y., Pan, Y. P., & Shi, J. Research on the temporal and spatial distribution of Hyphantria cunea in Beijing based on GS and GIS. Paper presented at: T…
608	39.75	116.13	Zhao, J. L., & Zhong, J. M. (2018). Discussion on the control measures of Hyphantria cunea in Hongze District, Huaian City. Modern Agricultural Science and Technology, 140-141. https://doi.org/10.3969/j.issn.1007-5739.2018.10.087 Zhao, J. Q., Zhang, Y., Pan, Y. P., & Shi, J. Research on the temporal and spatial distribution of Hyphantria cunea in Beijing based on GS and GIS. Paper presented at: T…
609	40.13	117.12	Zhao, J. L., & Zhong, J. M. (2018). Discussion on the control measures of Hyphantria cunea in Hongze District, Huaian City. Modern Agricultural Science and Technology, 140-141. https://doi.org/10.3969/j.issn.1007-5739.2018.10.087 Zhao, J. Q., Zhang, Y., Pan, Y. P., & Shi, J. Research on the temporal and spatial distribution of Hyphantria cunea in Beijing based on GS and GIS. Paper presented at: T…
610	38.87	115.45	Zhou, H. C., Yuan, Q., Gao, X. Y., Kang, X., & Zhen, Z. X. (2013). The occurrence and pesticide screening of Hyphantria cunea. Hebei Journal of Forestry and Orchard Research, 269-273. https://doi.org/10.3969/j.issn.1007-4961.2013.03.012
611	38.87	115.48	Zhou, H. C., Yuan, Q., Gao, X. Y., Kang, X., & Zhen, Z. X. (2013). The occurrence and pesticide screening of Hyphantria cunea. Hebei Journal of Forestry and Orchard Research, 269-273. https://doi.org/10.3969/j.issn.1007-4961.2013.03.012
612	38.85	115.5	Zhou, H. C., Yuan, Q., Gao, X. Y., Kang, X., & Zhen, Z. X. (2013). The occurrence and pesticide screening of Hyphantria cunea. Hebei Journal of Forestry and Orchard Research, 269-273. https://doi.org/10.3969/j.issn.1007-4961.2013.03.012
613	38.95	115.32	Zhou, H. C., Yuan, Q., Gao, X. Y., Kang, X., & Zhen, Z. X. (2013). The occurrence and pesticide screening of Hyphantria cunea. Hebei Journal of Forestry and Orchard Research, 269-273. https://doi.org/10.3969/j.issn.1007-4961.2013.03.012
614	38.77	115.48	Zhou, H. C., Yuan, Q., Gao, X. Y., Kang, X., & Zhen, Z. X. (2013). The occurrence and pesticide screening of Hyphantria cunea. Hebei Journal of Forestry and Orchard Research, 269-273. https://doi.org/10.3969/j.issn.1007-4961.2013.03.012
615	39.48	115.97	Zhou, H. C., Yuan, Q., Gao, X. Y., Kang, X., & Zhen, Z. X. (2013). The occurrence and pesticide screening of Hyphantria cunea. Hebei Journal of Forestry and Orchard Research, 269-273. https://doi.org/10.3969/j.issn.1007-4961.2013.03.012
616	38.42	115.32	Zhou, H. C., Yuan, Q., Gao, X. Y., Kang, X., & Zhen, Z. X. (2013). The occurrence and pesticide screening of Hyphantria cunea. Hebei Journal of Forestry and Orchard Research, 269-273. https://doi.org/10.3969/j.issn.1007-4961.2013.03.012
617	39.33	115.85	Zhou, H. C., Yuan, Q., Gao, X. Y., Kang, X., & Zhen, Z. X. (2013). The occurrence and pesticide screening of Hyphantria cunea. Hebei Journal of Forestry and Orchard Research, 269-273. https://doi.org/10.3969/j.issn.1007-4961.2013.03.012
618	39.4	115.72	Zhou, H. C., Yuan, Q., Gao, X. Y., Kang, X., & Zhen, Z. X. (2013). The occurrence and pesticide screening of Hyphantria cunea. Hebei Journal of Forestry and Orchard Research, 269-273. https://doi.org/10.3969/j.issn.1007-4961.2013.03.012
619	39.27	115.77	Zhou, H. C., Yuan, Q., Gao, X. Y., Kang, X., & Zhen, Z. X. (2013). The occurrence and pesticide screening of Hyphantria cunea. Hebei Journal of Forestry and Orchard Research, 269-273. https://doi.org/10.3969/j.issn.1007-4961.2013.03.012
620	38.75	114.98	Zhou, H. C., Yuan, Q., Gao, X. Y., Kang, X., & Zhen, Z. X. (2013). The occurrence and pesticide screening of Hyphantria cunea. Hebei Journal of Forestry and Orchard Research, 269-273. https://doi.org/10.3969/j.issn.1007-4961.2013.03.012
621	38.68	115.78	Zhou, H. C., Yuan, Q., Gao, X. Y., Kang, X., & Zhen, Z. X. (2013). The occurrence and pesticide screening of Hyphantria cunea. Hebei Journal of Forestry and Orchard Research, 269-273. https://doi.org/10.3969/j.issn.1007-4961.2013.03.012
622	38.72	115.15	Zhou, H. C., Yuan, Q., Gao, X. Y., Kang, X., & Zhen, Z. X. (2013). The occurrence and pesticide screening of Hyphantria cunea. Hebei Journal of Forestry and Orchard Research, 269-273. https://doi.org/10.3969/j.issn.1007-4961.2013.03.012
623	39.35	115.5	Zhou, H. C., Yuan, Q., Gao, X. Y., Kang, X., & Zhen, Z. X. (2013). The occurrence and pesticide screening of Hyphantria cunea. Hebei Journal of Forestry and Orchard Research, 269-273. https://doi.org/10.3969/j.issn.1007-4961.2013.03.012
624	38.62	114.7	Zhou, H. C., Yuan, Q., Gao, X. Y., Kang, X., & Zhen, Z. X. (2013). The occurrence and pesticide screening of Hyphantria cunea. Hebei Journal of Forestry and Orchard Research, 269-273. https://doi.org/10.3969/j.issn.1007-4961.2013.03.012
625	38.48	115.57	Zhou, H. C., Yuan, Q., Gao, X. Y., Kang, X., & Zhen, Z. X. (2013). The occurrence and pesticide screening of Hyphantria cunea. Hebei Journal of Forestry and Orchard Research, 269-273. https://doi.org/10.3969/j.issn.1007-4961.2013.03.012
626	38.83	115.13	Zhou, H. C., Yuan, Q., Gao, X. Y., Kang, X., & Zhen, Z. X. (2013). The occurrence and pesticide screening of Hyphantria cunea. Hebei Journal of Forestry and Orchard Research, 269-273. https://doi.org/10.3969/j.issn.1007-4961.2013.03.012
627	38.45	115.47	Zhou, H. C., Yuan, Q., Gao, X. Y., Kang, X., & Zhen, Z. X. (2013). The occurrence and pesticide screening of Hyphantria cunea. Hebei Journal of Forestry and Orchard Research, 269-273. https://doi.org/10.3969/j.issn.1007-4961.2013.03.012
628	39.93	119.6	Zhou, H. K., & Li, Y. C. (1994). Preliminary analysis on the suitability of Hyphantria cunea in Qinhuangdao area. Journal of HeBei Forestry College, 9, 85-87.
629	40	119.77	Zhou, H. K., & Li, Y. C. (1994). Preliminary analysis on the suitability of Hyphantria cunea in Qinhuangdao area. Journal of HeBei Forestry College, 9, 85-87.
630	39.83	119.48	Zhou, H. K., & Li, Y. C. (1994). Preliminary analysis on the suitability of Hyphantria cunea in Qinhuangdao area. Journal of HeBei Forestry College, 9, 85-87.
631	39.88	119.23	Zhou, H. K., & Li, Y. C. (1994). Preliminary analysis on the suitability of Hyphantria cunea in Qinhuangdao area. Journal of HeBei Forestry College, 9, 85-87.
632	40.4	118.95	Zhou, H. K., & Li, Y. C. (1994). Preliminary analysis on the suitability of Hyphantria cunea in Qinhuangdao area. Journal of HeBei Forestry College, 9, 85-87.
633	39.7	119.17	Zhou, H. K., & Li, Y. C. (1994). Preliminary analysis on the suitability of Hyphantria cunea in Qinhuangdao area. Journal of HeBei Forestry College, 9, 85-87.
634	39.88	118.87	Zhou, H. K., & Li, Y. C. (1994). Preliminary analysis on the suitability of Hyphantria cunea in Qinhuangdao area. Journal of HeBei Forestry College, 9, 85-87.
635	40.65	122.5	Zhu, N. J. (2003). Hyphantria cunea. http://news.southcn.com/community/shzt/wlsw/swpic/swtp/200311140666.htm
DataSource
Bai, W. F., & Su, Y. Y. (2008). Occurrence characteristics and control measures of Hyphantria cunea in Shijiazhuang. The Journal of HeBei Forestry Science and Technology, 55-57. https://doi.org/10.3969/j.issn.1002-3356.2008.06.020
Cui, H. L. (2015). Hyphantria cunea is effectively controlled in Xinglong County. Hebei Forestry, 28-29. https://doi.org/CNKI:SUN:LYHB.0.2015-04-015
Cui, Y., Tang, T., Yang, C. L., Zhuang, D., & Zhang, X. D. (2012). Occurrence and comprehensive management of Hyphantria cunea in Jining City. Modern Agricultural Sciences and Technology, 174-176. https://doi.org/10.3969/j.issn.1007-5739.2012.06.107
Deng, H. G., Zhang, J., Wang, R. F., & Tan, X. J. (2010). Problems and countermeasures of controlling Hyphantria cunea in rural area of western Shandong province. Journal of Hebei Agricultural Sciences, 14, 42-43.
Ding, G. X., Miao, X. J., & Zhang, S. J. (2017). Dangerous risk analysis of Hyphantria cunea in Linyi City. XianDai NongYe KeJi, 146,149.
Du, D. X. (2010). Research on prediction and biological control technology of Hyphantria cunea in Liaocheng City. Shandong Agricultural University.
Du, Q. L. (2011). Precision control technology of Hyphantria cunea. Modern Agricultural Technology, 23. Feng, J., Yu, X. G., & Jing, Y. H. (2003). Investigation on the occurrence of Hyphantria cunea in Tianjin. Phytosanitary, 146-147.
EPPO (2022); EPPO (2014); EPPO (2020); EPPO (2021)
EPPO (2022); EPPO (2020); EPPO (2021)
Fan, J. H., & Tian, S. Q. (2004). Occurrence and control of Hyphantria cunea in Luan County. Hebei Fruits, 56.
Feng, S. K., & Lu, X. L. (2009). Observation of biological characteristics and integrated control of Hyphantria cunea in Changping district, Beijing. Plant Protection, 35, 168-169.
Gao, S. W., & Ma, J. Z. (2007). Hyphantria cunea control strategy. Modern Agriculture, 47.
Gao, Y. M., Fu, W., Li, G. M., & Rong, H. X. (2011). Occurring regularity and integrated control of Hyphantria cunea. Agricul Tural Technology Service, 28, 212-213.Wei, D. C., Wang, F., & Qi, Z. L. (2009). Bionomics of Hyphantria cunea and control measures in Langfang. HeBei Journal of Forestry and Orchard Research, 24, 179-182.
GBIF
Guo, G. F., Ren, X. H., Liu, Q., & Wang, X. J. (2009). Investigation and control technology of Hyphantria cunea in Miyun. Land Greening, 43-44.
Han, L. P., Yan, Z. L., Tong, J. G., Gao, H. Y., & Duan, Y. P. (1999). Preliminary investigation on the overwintering pupae of Hyphantria cunea. The Journal of Hebei Forestry Science and Technology, 2, 15.
Ji Rong et al. (2003); EPPO (2014); EPPO (2020); EPPO (2021); EPPO (2022); Schmutzenhofer et al. (1996)
Jiang, K. N., Sun, Z. X., Zeng, J., Cui, L., & Gao, J. H. (2008). Observation on the life pattern of Hyphantria cunea in Cangzhou, Hebei. China Plant Protection, 28, 29-30.
Jin, A. R. Technical measures for sustainable control of Hyphantria cunea in Zhengding County. Paper presented at: The Seconnd China Forestry Academic Conference-S6 Forest Insects and Natural Regulation; 2009; Nanning, Guangxi, China.
Jin, X. M. (2014). Occurrence and control of Hyphantria cunea in Hengshui. Northern Fruits, 45-46.
Kang, Z., Zhang, Q. M., Xu, J. L., Li, X. C., & Yan, J. H. (2012). The invasive development trend of Hyphantria cunea. Journal of Shandong Agricultural Administrators College, 29, 147-150.
Li, J., Zhang, X. J., & Chen, Q. X. (2012). Scientific control of Hyphantria cunea in Siping City. Agriculture Technology, 32, 68.
Li, Z. J. (2008). Hyphantria Cunea control research. Education Science and Culture Magazine, 202.
Liu HaiJun et al. (2005); EPPO (2020); EPPO (2021); EPPO (2022)
Liu, C., Huang, Y., & Sun, H. M. (2009). Status analysis of Hyphantria cunea (Drury) occurrence in Shandong province. Shaanxi Forestry Science and Technology, 54-57.
Liu, C., Huang, Y., & Sun, H. M. (2009). Status analysis of Hyphantria cunea (Drury) occurrence in Shandong province. Shaanxi Forestry Science and Technology, 54-57.
Liu, J., & Meng, Z. J. (2013). Talking about the harmful characteristics and controlling techniques of Hyphantria cunea. Agricultural Development and Equipments, 104.
Liu, T. H. Thoughts on applicable strategies for controlling Hyphantria cunea in Shenyang city. Paper presented at: The Tenth National Symposium on Garden Plant Protection; August, 2001; Urumqi, China.
Liu, Z. Y., & Wang, D. C. (2009). Preliminary report on the control of Hyphantria cunea with ultra-low volume spray of helicopter. Shandong Forestry Science and Technology, 39, 58-59,65.
Lv, N. (2016). Occurrence and control technology of Hyphantria cunea. Farm Technology, 396.
National Forestry and Grassland Administration
News, Q. E. (2007). Fifty million bees kill Hyphantria Cunea. Sohu News. http://news.sohu.com/20070524/n250189416.shtml
Qiao XiuRong (2001); EPPO (2014); EPPO (2020); EPPO (2021); EPPO (2022)
Shang, H. L. (2009). Hyphantria cunea control technology. Hebei Fruits, 32-34. https://doi.org/10.3969/j.issn.1006-9402.2009.06.021
Shao, S. J., & Liu, X. L. (2012). Observation on the life pattern of Hyphantria cunea in Tancheng County and comprehensive control measures. Jilin Agriculture, 81. https://doi.org/CNKI:SUN:JNYZ.0.2012-03-063
Station, B. F. P. (2007). Hyphantria cunea and its control. Beijing Agriculture, 45.
Sun, Q. J. (2016). Occurrence and control of Hyphantria cunea in Pingyin County. Bulletin of Agricultural Science and Technology, 141-143. https://doi.org/10.3969/j.issn.1000-6400.2016.05.049
Sun, X. M. (2014). Preliminary report on the operation and effect of spraying pesticides against Hyphantria cunea in Handan City. The Journal of Hebei Forestry Science and Technology, 24-25. https://doi.org/10.3969/j.issn.1002-3356.2014.02.009
Tadpole. (2017). The Internet goes viral and Hyphantria cunea is rampant: it's really an evildoer. Fast Science and Technology. https://news.mydrivers.com/1/524/524096.htm
Tao, W. Q., Xue, Y., Chen, F. W., Wang, H., Guo, Y. M., & Zhao, H. L. (2008). Preliminary report on biological characteristics of Hyphantria cunea in Beijing. Forest Pest and Disease, 27, 9-11. https://doi.org/10.3969/j.issn.1671-0886.2008.02.004
Tao, Y. F., Wang, Z. H., Xiao, H. Y., & Wang, Q. (2001). The world's harmful quarantine pests-the occurrence and control of Hyphantria cunea in Wuhu. Current Construction, 44. https://doi.org/CNKI:SUN:DDJS.0.2001-06-037
Wang, C. Y. (1992). Investigation on the occurrence of Hyphantria cunea in Gai County, Liaoning Province. Plant Quarantine, 53-54.
Wang, J. L., Meng, X., & Ma, M. (2010). Integrated control technology and control strategy of Hyphantria cunea. Journal of Henan Forestry Science and Technology, 30, 40-43. https://doi.org/10.3969/j.issn.1003-2630.2010.02.015
Wei JianRong et al. (2003); EPPO (2014); EPPO (2020); EPPO (2021); EPPO (2022)
Wu, Y. E., Zhang, C. Q., Zhu, Y. M., Cao, Y., & Li, C. Q. (2013). Spreading damage and control of Hyphantria cunea in Heze, Shandong. Chinese Horticulture Abstracts, 29, 101-102,195. https://doi.org/CNKI:SUN:YUWZ.0.2013-05-107
Xu, W. X., & Shen, B. C. (1989). Research and analysis on the occurrence and control of Hyphantria cunea in Shanxi. Phytosanitary, 3, 274-276. https://doi.org/10.19662/j.cnki.issn1005-2755.1989.04.018
Yan, C. A. (1990). Be wary of Hyphantria cunea invading Hebei province. The Journal of Hebei Forestry Science and Technology, 50-51.
Yan, C. A., & Chen, A. L. (2000). Occurrence and control of Hyphantria cunea in Liaoning Province. Forestry Science and Technology, 25, 26-27.
Yang, B. S., Liang, W., & Qu, S. S. (2008). Investigation and control of Hyphantria Cunea in Jinan district of Shandong province. Journal of University of JiNan, 22, 292-294. https://doi.org/10.3969/j.issn.1671-3559.2008.03.017
Yang, N. F., & Zhang, A. C. (2011). Observation on the occurrence regularity of Hyphantria cunea Larvae. Modern Agricultural Sciences and Technology, 159-160. https://doi.org/10.3969/j.issn.1007-5739.2011.13.094
Yang, Y. Y. (2009). Shandong Yanggu starts the Hyphantria cunea annihilation war. China News Network. https://www.chinanews.com/tp/tp-shfq/news/2009/05-21/1702575.shtml
Yi, H. Y. (2014). Hyphantria cunea prevention and control work in Shijiazhuang City has achieved remarkable results. Hebei forestry, 24-25. https://doi.org/CNKI:SUN:LYHB.0.2014-01-009
Yi, H. Y., & Zhang, H. R. (1997). The control method of Hyphantria cunea. Hebei Forestry, 3, 11. https://doi.org/CNKI:SUN:LYHB.0.1997-03-010
Yin, X. J. (2012). System engineering technology of Hyphantria cunea control system in Sanhe City. Theoretical Research in Urban Construction, 1-5.
Zhang, J. L. (2009). Investigation and integrated control of Hyphantria cunea in the northern coastal area of Weifang. Chinese Academy of Agricultural Sciences.
Zhang, T. L. (2017). Occurrence status and control technology of Hyphantria cunea in Huanren area. LiaoNing Forestry Science and Technology, 71-73. https://doi.org/CNKI:SUN:LNLK.0.2017-03-023
Zhao, H. F., & Tong, F. L. A brief talk on forest pests in Puyang City, Henan Province-Hyphantria cunea. Paper presented at: Annual Academic Conference of Henan Forestry Society; 2009; Henan.
Zhao, J. L., & Zhong, J. M. (2018). Discussion on the control measures of Hyphantria cunea in Hongze District, Huaian City. Modern Agricultural Science and Technology, 140-141. https://doi.org/10.3969/j.issn.1007-5739.2018.10.087 Zhao, J. Q., Zhang, Y., Pan, Y. P., & Shi, J. Research on the temporal and spatial distribution of Hyphantria cunea in Beijing based on GS and GIS. Paper presented at: T…
Zhou, H. C., Yuan, Q., Gao, X. Y., Kang, X., & Zhen, Z. X. (2013). The occurrence and pesticide screening of Hyphantria cunea. Hebei Journal of Forestry and Orchard Research, 269-273. https://doi.org/10.3969/j.issn.1007-4961.2013.03.012
Zhou, H. K., & Li, Y. C. (1994). Preliminary analysis on the suitability of Hyphantria cunea in Qinhuangdao area. Journal of HeBei Forestry College, 9, 85-87.
Zhu, N. J. (2003). Hyphantria cunea. http://news.southcn.com/community/shzt/wlsw/swpic/swtp/200311140666.htm
